# Supplementary material for: α-Copaene is an attractant, synergistic with quercivorol, for improved detection of Euwallacea nr. fornicatus (Coleoptera: Curculionidae: Scolytinae)
Source: PLoS One. 2017 Jun 13;12(6):e0179416. doi: 10.1371/journal.pone.0179416 (PMC5469513; doi:10.1371/journal.pone.0179416)
Supplement: S1 Table — (XLSX) [file pone.0179416.s001.xlsx]

## Sheet: Sheet1
Captures of female Euwallacea - Field test 1
(beetles per trap per week)
Rep	Que+Cop	Que	Cop	blank		Treatment	mean	SE
1	66.7289	22.3985	9.3327	0		Quer + Cop	51.7965	10.8967
2	35.4643	4.6664	8.3994	0.9333		Quercivorol	18.9454	5.4531
3	23.3318	8.3994	6.5329	0.4666		Copaene	13.6258	3.424
4	48.9967	34.0644	22.3985	0.9333		Control	0.6533	0.1867
5	84.461	25.1983	21.4652	0.9333
