# Supplementary material for: α-Copaene is an attractant, synergistic with quercivorol, for improved detection of Euwallacea nr. fornicatus (Coleoptera: Curculionidae: Scolytinae)
Source: PLoS One. 2017 Jun 13;12(6):e0179416. doi: 10.1371/journal.pone.0179416 (PMC5469513; doi:10.1371/journal.pone.0179416)
Supplement: S2 Table — (XLSX) [file pone.0179416.s002.xlsx]

## Sheet: Sheet1
Captures of female Euwallacea - Field test 2
(beetles per trap per week)
Rep	Que+Cop	Que	Cop	blank		Treatment	mean	SE
1	81.5	35	14.5	1.5		Quer + Cop	47.8	9.391
2	27.5	8	10.5	0		Quercivorol	22.5	5.8779
3	37.5	8.5	10	1		Copaene	11.6	1.005
4	53.5	31	13.5	1.5		Control	1.1	0.2915
5	39	30	9.5	1.5
