# Supplementary material for: α-Copaene is an attractant, synergistic with quercivorol, for improved detection of Euwallacea nr. fornicatus (Coleoptera: Curculionidae: Scolytinae)
Source: PLoS One. 2017 Jun 13;12(6):e0179416. doi: 10.1371/journal.pone.0179416 (PMC5469513; doi:10.1371/journal.pone.0179416)
Supplement: S3 Table — (XLSX) [file pone.0179416.s003.xlsx]

## Sheet: Sheet1
Captures of female Euwallacea - Field test 3
(beetles per trap per week)
Rep	Que+Cop	Que	Cop	blank		Treatment	mean	SE
1	14.25	7	13.5	1.25		Quer + Cop	27.2	3.999
2	18.5	6	6.5	1.25		Quercivorol	9.1	2.5807
3	19.25	4.5	12.25	3.5		Copaene	15	2.8581
4	33.75	9	21.25	2		Control	2.3	0.5087
5	40.25	19	21.5	3.5
