# Supplementary material for: α-Copaene is an attractant, synergistic with quercivorol, for improved detection of Euwallacea nr. fornicatus (Coleoptera: Curculionidae: Scolytinae)
Source: PLoS One. 2017 Jun 13;12(6):e0179416. doi: 10.1371/journal.pone.0179416 (PMC5469513; doi:10.1371/journal.pone.0179416)
Supplement: S4 Table — (XLSX) [file pone.0179416.s004.xlsx]

## Sheet: Sheet1
Captures of female Euwallacea - Field test 4
(beetles per trap per week)
Rep	Que+Cop	Que	Cop	blank		Treatment	mean	SE
1	0.625	0.25	0.125	0		Quer + Cop	1.2875	0.2486
2	0.25	0.625	0.625	0		Quercivorol	0.2125	0.0561
3	2.625	0.125	0.125	0		Copaene	0.1625	0.0619
4	1	0.375	0	0		Control	0.025	0.0167
5	2.25	0.125	0.125	0
6	1.125	0.125	0.125	0
7	0.375	0	0	0
8	1.25	0.25	0	0
9	1.875	0.125	0.125	0.125
10	1.5	0.125	0.375	0.125
