# Supplementary material for: α-Copaene is an attractant, synergistic with quercivorol, for improved detection of Euwallacea nr. fornicatus (Coleoptera: Curculionidae: Scolytinae)
Source: PLoS One. 2017 Jun 13;12(6):e0179416. doi: 10.1371/journal.pone.0179416 (PMC5469513; doi:10.1371/journal.pone.0179416)
Supplement: S5 Table — (XLSX) [file pone.0179416.s005.xlsx]

## Sheet: Sheet1
Captures of female Euwallacea - Field test 5
(beetles per trap per week)
Rep	Que+Cop S	Que+cop F	Que	Cop	blank		Treatment	mean	SE
1	11.1667	0.8333	1	0.5	0.1667		Quer + Cop S	11.0933	1.1806
2	11	0.5	2.6667	7.8333	0.1667		Quer + Cop F	1.0667	0.2946
3	6.8	2.2	3.6	1.8	0.2		Quercivorol	2.54	0.5067
4	13.5	1	1.8333	2.5	0.1667		Copaene	3.1667	1.249
5	13	0.8	3.6	3.2	0.4		Control	0.22	0.0455
