# Supplementary material for: α-Copaene is an attractant, synergistic with quercivorol, for improved detection of Euwallacea nr. fornicatus (Coleoptera: Curculionidae: Scolytinae)
Source: PLoS One. 2017 Jun 13;12(6):e0179416. doi: 10.1371/journal.pone.0179416 (PMC5469513; doi:10.1371/journal.pone.0179416)
Supplement: S6 Table — (XLSX) [file pone.0179416.s006.xlsx]

## Sheet: Sheet1
Summed Euwallacea captures - 30 min intervals.
								Interval*	2017-03-04	2017-03-08	2017-03-09		Mean	x100		%			mean
Interval*	2017-03-04	2017-03-08	2017-03-09		Mean			10:30-11	0	0	0		0			0	0	0	0
10:30-11	0	0	0		0			11-11:30	0	0.0608108	0.027027		0.0292793			0	6.08108	2.7027	2.92793
11-11:30	0	9	3		4			11:30-12	0.0757576	0.175676	0.036036		0.0958231			7.57576	17.5676	3.6036	9.58231
11:30-12	5	26	4		11.6667			12-12:30	0.151515	0.277027	0.108108		0.178883			15.1515	27.7027	10.8108	17.8883
12-12:30	10	41	12		21			12:30-1	0.272727	0.128378	0.126126		0.175744			27.2727	12.8378	12.6126	17.5744
12:30-1	18	19	14		17			1-1:30	0.166667	0.128378	0.117117		0.137387			16.6667	12.8378	11.7117	13.7387
1-1:30	11	19	13		14.3333			1:30-2	0.136364	0.0945946	0.153153		0.128037			13.6364	9.45946	15.3153	12.8037
1:30-2	9	14	17		13.3333			2-2:30	0.030303	0.0472973	0.198198		0.0919328			3.0303	4.72973	19.8198	9.19328
2-2:30	2	7	22		10.3333			2:30-3	0.10636	0.0337838	0.106126		0.08209			10.636	3.37838	10.6126	8.209
2:30-3	9	5	14		9.33333			3-3:30	0.030303	0.0405405	0.0810811		0.0506416			3.0303	4.05405	8.10811	5.06416
3-3:30	2	6	9		5.66667			3:30-4	0	0.0135135	0.027027		0.0135135			0	1.35135	2.7027	1.35135
3:30-4	0	2	3		1.66667			4-4:30	0	0	0		0			0	0	0	0
4-4:30	0	0	0		0
Sum	66	148	111
*Note: Eastern Standard Time
