# Supplementary material for: α-Copaene is an attractant, synergistic with quercivorol, for improved detection of Euwallacea nr. fornicatus (Coleoptera: Curculionidae: Scolytinae)
Source: PLoS One. 2017 Jun 13;12(6):e0179416. doi: 10.1371/journal.pone.0179416 (PMC5469513; doi:10.1371/journal.pone.0179416)
Supplement: S7 Table — (XLSX) [file pone.0179416.s007.xlsx]

## Sheet: Sheet1
EAG dose response: Quercivorol
0	0.25	0.5	1	2	4		Dose	mean	se
0	7	15	38	44	43		0	0	0
0	8	12	28	42	53		0.25	12.375	3.8403
0	0	21	30	40	61		0.5	19	1.6257
0	9	20	53	40	54		1	40.25	4.3084
0	18	27	43	52	48		2	47	2.5284
0	19	16	27	61	43		4	53.625	3.1844
0	4	20	42	48	69
0	34	21	61	49	58
