# Supplementary material for: α-Copaene is an attractant, synergistic with quercivorol, for improved detection of Euwallacea nr. fornicatus (Coleoptera: Curculionidae: Scolytinae)
Source: PLoS One. 2017 Jun 13;12(6):e0179416. doi: 10.1371/journal.pone.0179416 (PMC5469513; doi:10.1371/journal.pone.0179416)
Supplement: S8 Table — (XLSX) [file pone.0179416.s008.xlsx]

## Sheet: Sheet1
Comparative EAG responses
Quer	Cop	combo
26	30	55		Quercivorol	46.8333	5.4825
32	55	56		Copaene	46.0833	3.9571
65	57	68		Quer + Cop	66.8333	4.8552
57	50	69
22	40	70
36	27	48
55	47	58
28	41	113
76	68	68
34	65	60
63	28	58
68	45	79
