# Supplementary material for: α-Copaene is an attractant, synergistic with quercivorol, for improved detection of Euwallacea nr. fornicatus (Coleoptera: Curculionidae: Scolytinae)
Source: PLoS One. 2017 Jun 13;12(6):e0179416. doi: 10.1371/journal.pone.0179416 (PMC5469513; doi:10.1371/journal.pone.0179416)
Supplement: S9 Table — (XLSX) [file pone.0179416.s009.xlsx]

## Sheet: EAG samples
Quantif of EAG samples
			COPAENE LURE + C-16			C16=3.422mg				QUERCIVEROL LURE + C-16							C16=3.422mg						COMBO LURES + C16									C16=3.422mg
						in 2 ml											in 2 ml		per ml													in 2 ml	Querciverol	copaene	per ml
#	copaene	c16	AREA Total	%copaene	% C16	2ml copaene	per ml		#	Q isomer	Q	c16	AREA total	%Q1	%Q	%c16	Q1 in 2 ml	Q in 2 ml	Q1	Q		#	Q 1	Querciverol	copaene	c16	AREA total	%Q1	%Querciverol	%copaene	%c16	Q1 in 2 ml	in 2 ml	in 2 ml	Q1	Q	cop
23	13659974	2611167	16271141	83.9522	16.0478	17.9017	8.95087		2	595268	4306465	1625946	6527679	9.11914	65.9724	24.9085	1.25281	9.06348	0.626407	4.53174
24	9452370	1684858	11137228	84.8718	15.1282	19.1981	9.59903		5	311380	2046539	733468	3091387	10.0725	66.2013	23.7262	1.45275	9.54814	0.726373	4.77407		2	271537	1890416	2037448	2736756	6936157	3.9148	27.2545	29.3743	39.4564	0.339526	2.36375	2.5476	0.169763	1.18187	1.2738
26	6018244	2141187	8159431	73.7581	26.2419	9.61823	4.80912		7	278223	1781971	1729038	3789232	7.34246	47.0272	45.6303	0.550641	3.52676	0.27532	1.76338		3	309511	2809645	2665835	1242014	7027005	4.40459	39.9835	37.937	17.6749	0.852765	7.74114	7.34492	0.426383	3.87057	3.67246
27	12050022	2487228	14537250	82.8907	17.1093	16.5788	8.28938		10	288310	1683499	1139137	3110946	9.2676	54.1153	36.6171	0.866091	5.05728	0.433046	2.52864		5	246137	1818541	1914122	2657480	6636280	3.70896	27.403	28.8433	40.0447	0.316947	2.34171	2.46479	0.158474	1.17085	1.23239
29	13182242	3668339	16850581	78.2302	21.7698	12.297	6.14851		11	928752	6337795	2157897	9424444	9.85471	67.2485	22.8968	1.47282	10.0505	0.736409	5.02525		6	148137	607451	848081	817739	2421408	6.1178	25.0867	35.0243	33.7712	0.61991	2.54201	3.54897	0.309955	1.271	1.77449
30	5305994	1105480	6411474	82.7578	17.2422	16.4246	8.21232		15	1331232	9408261	2136795	12876288	10.3386	73.0666	16.5948	2.13192	15.067	1.06596	7.5335		7	163827	1148066	1313358	517049	3142300	5.2136	36.5358	41.7961	16.4545	1.08426	7.59828	8.69223	0.54213	3.79914	4.34612
31	4401055	796920	5197975	84.6686	15.3314	18.8983	9.44914		16	416951	2666412	1104030	4187393	9.95729	63.6771	26.3656	1.29236	8.26469	0.646181	4.13234		8	111163	693822	936544	408936	2150465	5.16925	32.2638	43.5508	19.0162	0.930218	5.80594	7.83705	0.465109	2.90297	3.91853
33	8549119	2599832	11148951	76.6809	23.3191	11.2527	5.62634		17	391602	2273104	633877	3298583	11.8718	68.9115	19.2166	2.11407	12.2714	1.05704	6.1357		10	108084	1075336	1115790	622546	2921756	3.69928	36.8044	38.189	21.3073	0.594114	5.91089	6.13326	0.297057	2.95544	3.06663
34	4201738	857736	5059474	83.0469	16.9531	16.7631	8.38157		19	546089	3634317	845884	5026290	10.8647	72.3062	16.8292	2.20919	14.7025	1.10459	7.35126		11	204193	1302616	1476317	536537	3519663	5.80149	37.0097	41.9448	15.244	1.30233	8.308	9.41586	0.651165	4.154	4.70793
35	3049820	650766	3700586	82.4145	17.5855	16.0372	8.01862		21	584373	3872513	3903851	8360737	6.98949	46.3178	46.6927	0.512244	3.39453	0.256122	1.69727		16	199397	1394103	1616425	713096	3923021	5.08274	35.5365	41.2036	18.1772	0.956865	6.69001	7.75689	0.478432	3.34501	3.87844
37	6713386	2328330	9041716	74.249	25.751	9.86682	4.93341		22	1249660	7957557	3203851	12411068	10.0689	64.1166	25.8145	1.33475	8.49938	0.667374	4.24969		17	263935	812205	829525	508232	2413897	10.934	33.647	34.3646	21.0544	1.77711	5.46869	5.58531	0.888556	2.73435	2.79266
40	3572640	929253	4501893	79.3586	20.6414	13.1563	6.57817		23	574998	4269405	1253335	6097738	9.42969	70.0162	20.5541	1.56993	11.6568	0.784963	5.82841		18	226397	1537061	1657533	572880	3993871	5.66861	38.4855	41.5019	14.344	1.35234	9.18137	9.90099	0.676172	4.59068	4.95049
43	6601341	1043177	7644518	86.3539	13.6461	21.6548	10.8274		25	329306	2425169	2888763	5643238	5.83541	42.9748	51.1898	0.390093	2.87283	0.195046	1.43642		19	347497	1269418	1372545	1177093	4166553	8.34016	30.4669	32.942	28.251	1.01023	3.6904	3.99021	0.505115	1.8452	1.99511
44	3878978	875070	4754048	81.5932	18.4068	15.1689	7.58446		26	329736	1891994	622083	2843813	11.5949	66.5302	21.875	1.81384	10.4076	0.906918	5.20381		20	334967	924066	1195202	437931	2892166	11.5819	31.9507	41.3255	15.142	2.61744	7.22067	9.33933	1.30872	3.61033	4.66966
45	3618920	558569	4177489	86.6291	13.3709	22.1708	11.0854		31	254140	1615700	1016995	2886835	8.80341	55.9679	35.2287	0.855134	5.43653	0.427567	2.71827		23	311884	1095922	1154263	1303154	3865223	8.06898	28.3534	29.8628	33.7148	0.818988	2.87782	3.03102	0.409494	1.43891	1.51551
51	9012360	1550908	10563268	85.3179	14.6821	19.8853	9.94266		33	346158	2437472	1766184	4549814	7.60818	53.573	38.8188	0.670685	4.72263	0.335342	2.36131		25	248424	1176163	1329674	909172	3663433	6.78118	32.1055	36.2958	24.8175	0.935034	4.42692	5.00471	0.467517	2.21346	2.50236
52	4417994	718977	5136971	86.0039	13.9961	21.0276	10.5138		34	479088	3145354	1959574	5584016	8.57963	56.3278	35.0926	0.83663	5.49273	0.418315	2.74636		27	220300	1009991	996558	587937	2814786	7.82653	35.8816	35.4044	20.8874	1.28222	5.8785	5.80032	0.641112	2.93925	2.90016
53	3721113	774824	4495937	82.7661	17.2339	16.4342	8.21712		35	655647	4111645	1305942	6073234	10.7957	67.7011	21.5032	1.71801	10.7739	0.859006	5.38693		28	154849	853587	239207	527396	1775039	8.7237	48.0884	13.4762	29.7118	1.00474	5.53848	1.55209	0.502368	2.76924	0.776045
57	2784473	850225	3634698	76.6081	23.3919	11.207	5.6035		37	633101	3667525	1450378	5751004	11.0085	63.7719	25.2196	1.49373	8.6531	0.746864	4.32655		30	358287	2407377	1982679	846086	5594429	6.40435	43.0317	35.4402	15.1237	1.44909	9.73665	8.01896	0.724547	4.86833	4.00948
58	4001046	1200531	5201577	76.9199	23.0801	11.4046	5.7023		38	277256	1381960	1524900	3184116	8.70747	43.4017	47.8908	0.622185	3.10123	0.311093	1.55062		31	102926	592577	1175787	1168320	3039610	3.38616	19.4952	38.6822	38.4365	0.301469	1.73565	3.44387	0.150735	0.867827	1.72194
																						32	453443	848457	1878333	2520001	5700234	7.95481	14.8846	32.9519	44.2087	0.615747	1.15215	2.55066	0.307873	0.576075	1.27533
				81.4536	18.5464	15.8473	7.92366							9.4055	60.4613	30.1332	1.25799	8.12815	0.628997	4.06408
																												6.43914	32.7134	35.5055	25.3419	1.00807	5.31045	5.69795	0.504034	2.65523	2.84898
